# Supplementary material for: Suicide Risk, Alcohol Consumption and Attitudes towards Psychological Help-Seeking among Lithuanian General Population Men, Conscripts and Regular Active Duty Soldiers
Source: Int J Environ Res Public Health. 2023 Feb 16;20(4):3457. doi: 10.3390/ijerph20043457 (PMC9961175; doi:10.3390/ijerph20043457)
Supplement: Supplementary file 1 [file ijerph-20-03457-s001.zip]

Archive with 1 entries (1 files):
- ijerph-2178956-supplementary.pdf
